# Supplementary material for: Immunogenicity of an Intranasal Dual (Core and Surface)-Antigen Vaccine Against Hepatitis B Virus Enhanced by Carboxyl-Vinyl Polymer Excipients
Source: Vaccines (Basel). 2025 Apr 25;13(5):464. doi: 10.3390/vaccines13050464 (PMC12115510; doi:10.3390/vaccines13050464)
Supplement: Supplementary file 1 [file vaccines-13-00464-s001.zip]

Archive with 1 entries (1 files):
- vaccines-3537619-supplementary.pdf
